# Supplementary material for: Bisphenol A Exposure Modifies the Vasoactive Response of the Middle Cerebral Artery
Source: Int J Mol Sci. 2025 Apr 20;26(8):3896. doi: 10.3390/ijms26083896 (PMC12027836; doi:10.3390/ijms26083896)
Supplement: Supplementary file 1 [file ijms-26-03896-s001.zip]

Archive with 1 entries (1 files):
- ijms-3554012-supplementary.xls
