# Supplementary material for: Bisphenol A Exposure Modifies the Vasoactive Response of the Middle Cerebral Artery
Source: Int J Mol Sci. 2025 Apr 20;26(8):3896. doi: 10.3390/ijms26083896 (PMC12027836; doi:10.3390/ijms26083896)
Supplement: Supplementary file 1 [file ijms-26-03896-s001.zip › ijms-3554012-supplementary.xls]

## Sheet: MÉDIA
	MTT dos n=1,2 e 3
	BPA	Ethanol 1%	BPA 1000 µM	BPA 800 µM	BPA 600 µM	BPA 400 µM	BPA 200 µM	BPA 100 µM	BPA 20 µM	BPA 10 µM	BPA 2 µM	BPA 0.2 µM	BPA 0.02 µM	BPA 0.002 µM	BPA 0.0002 µM	Control
	% Média Cell Viab.	#REF!	#REF!	#REF!	#REF!	#REF!	#REF!	#REF!	#REF!	#REF!	#REF!	#REF!	#REF!	#REF!	#REF!	#REF!
	n	3	3	2	2	1	3	3	3	3	3	3	3	3	3	3
	MTT a partir do n=4 (com BPA 300 uM)
	BPA	Ethanol 1%	BPA 1000 µM	BPA 800 µM	BPA 600 µM	BPA 300 µM	BPA 200 µM	BPA 100 µM	BPA 20 µM	BPA 10 µM	BPA 2 µM	BPA 0.2 µM	BPA 0.02 µM	BPA 0.002 µM	BPA 0.0002 µM	Control
	% Média Cell Viab.	#REF!	#REF!	#REF!	#REF!	#REF!	#REF!	#REF!	#REF!	#REF!	#REF!	#REF!	#REF!	#REF!	#REF!	#REF!
	n	2	2	2	2	2	2	2	2	2	2	2	2	2	2	2

## Sheet: MTT DATA
	Bisphenol A exposure modifies the vasoactive response of the middle cerebral artery
	Henrique E. Costa 1,2,3, Margarida Lorigo 1,2,3 and Elisa Cairrao 1,2,3,*
		Control Ethanol 1%	1000 μM BPA	800 μM BPA	600 μM BPA	400 μM BPA	300 μM BPA	200 μM BPA	100 μM BPA	20 μM BPA	10 μM BPA	2 μM BPA	0.2 μM BPA	0.02 μM BPA	0.002 μM BPA	0.0002 μM BPA	Control Serum-free medium
		98.538	24.8538	25.9526	28.0124	15.2493	101.349	103.509	107.895	87.7193	111.111	101.17	93.5673	104.386	94.7368	87.1345	105.848
		91.2281	19.5906	27.6004	27.1885	15.2493	63.5682	107.602	94.152	106.433	105.848	109.649	107.018	97.3684	90.6433	97.076	100
		124.854	20.1754	25.1287	25.5407	16.0313	119.34	118.421	101.17	112.573	115.205	108.187	99.4152	95.3216	99.4152	88.3041	100
		102.339	19.2982	23.8929	30.896	15.4448	118.441	102.632	119.883	117.836	142.69	105.556	111.988	103.801	85.9649	91.5205	94.4444
		93.5673	19.2982	23.4809	38.311	17.7908	80.9595	102.339	112.573	111.988	104.678	108.48	96.1988	85.3801	93.8596	76.9006	100.292
		72.5026	18.7135	31.3079	38.723	15.8358	90.9091	81.8713	96.1988	108.772	117.251	96.4912	107.018	92.6901	81.8713	80.7018	96.7836
		74.5623	19.0058	25.1287	26.3646	21.3099	89.1134	36.2573	78.655	119.883	116.374	85.0877	95.614	87.4269	77.193	90.6433	102.047
		113.285	19.5906	23.8929	14.8583	15.2493	51.8519	48.1977	81.5789	101.17	114.62	121.93	96.4912	103.509	104.386	120.468	100.585
		88.1565	23.069	15.2493	15.0538	14.8684	63.0752	78.6818	80.7415	82.3893	81.9773	98.4552	68.7951	94.3357	79.0937	143.769	98.0433
		86.9207	24.3048	16.2268	15.6403	16.3139	88.8889	102.987	83.6251	91.4521	57.6725	88.5685	63.0278	91.4521	76.622	98.8671	117.817
		89.3924	34.6035	15.2493	14.4673	16.5204	39.5062	70.8548	75.7981	78.6818	119.876	77.034	62.2039	75.7981	76.2101	102.163	109.99
		108.754	23.8929	11.5347	15.6403	17.1399	21.8042	93.5118	110.402	100.515	79.0937	76.622	102.987	88.5685	74.9743	77.034	78.6818
		95.1596	25.5407	16.2268	15.4448	16.5204	22.1113	90.2163	76.2101	76.2101	57.869	105.572	81.9159	68.2307	91.3001	87.781	80.3296
		72.7273	28.4243	15.6403	16.0313	16.7269	21.8042	86.8035	93.5118	93.5118	63.5386	83.2845	94.2326	104.399	85.435	91.1046	100.927
		78.0059	31.7199	16.4223	15.2493	16.7269	21.4971	69.2082	87.3326	87.3326	62.7566	94.2326	70.7722	81.5249	85.826	86.8035	103.811
		87.781	30.484	15.6403	34.1829	15.4879	21.8042	71.9453	95.7967	87.781	105.547	95.2102	77.6149	78.9834	87.1945	88.7586	110.402
		96.3832	14.6628	22.1889	21.5892	15.4879	22.4184	67.8397	85.435	89.7361	94.1529	100.15	155.022	106.147	97.7511	110.645	92.6686
		87.39	16.0313	20.9895	23.3883	16.7269	23.0326	71.7498	102.835	80.3519	124.438	112.744	117.241	105.547	119.04	108.246	104.008
		100.098	15.4448	21.5892	24.5877	16.3139	22.7255	66.0802	86.999	82.5024	121.439	115.742	146.327	104.648	116.942	104.348	105.181
		98.7292	15.6403	20.9895	50.6747	16.1074	102.839	64.9071	87.9765	78.0059	101.908	121.139	136.732	122.339	123.838	124.138	105.963
		106.158	15.4448	22.7886	53.3733	16.5204	95.4053	62.7566	86.608	64.1251	89.5623	103.704	88.6644	103.03	83.7262	91.807	90.3226
		84.5577	15.6403	22.1889	24.8876	16.1074	91.6882	92.3538	78.9834	56.696	96.7452	104.826	98.7654	98.9899	97.6431	89.3378	113.587
		101.949	15.6403	20.9895	22.7886	16.7269	66.2881	97.1514	85.2395	88.9541	104.377	88.44	93.3782	101.459	93.1538	93.1538	92.2776
		124.438	15.0538	20.09	17.284	14.8684	98.9158	116.942	123.838	126.237	53.4357	95.8474	92.0314	99.2144	101.459	97.1942	95.9922
		129.535	17.3913	17.5084	50.5051	31.8018	84.4605	111.844	127.436	109.745	50.6718	79.2322	113.321	134.203	113.013	114.549	92.9535
		91.4543	17.6912	17.7329	43.3221	22.7155	54.1043	101.684	117.241	105.547	121.838	108.407	111.478	92.7447	107.486	103.493	54.5727
		135.532	21.2894	18.1818	16.3861	20.444	38.8229	91.1336	138.531	107.646	112.752	101.036	110.557	110.25	106.257	114.549	94.1529
		112.144	24.8876	19.0797	17.7329	16.7269	71.6572	89.3378	130.435	96.8516	121.425	94.2802	93.9731	77.3896	98.2726	84.7601	108.246
		104.648	21.2894	17.9574	18.4063	21.4765	117.914	82.6038	134.933	110.645	135.467						136.432
		109.54	21.5892	17.9574	22.4184	16.5204	112.339	89.5623	112.444	121.739	100.361						120.24
		75.4209	20.9895	18.4063	22.4184	17.5529	71.2442	105.948	113.343	120.24	116.882						109.745
		79.9102	24.2879	17.9574	22.7255	14.8684	89.4166	104.826	117.845	76.3187	103.046						83.6582
		89.1134	15.2637	30.7102	24.261	15.2814	35.5188	97.6431	99.4388	79.4613	122.251						108.193
		86.8687	15.2637	27.025	22.4184	16.1074		70.3263	92.9293	105.499	122.87						93.8272
		77.6655	14.8148	33.167	21.4971	16.5204		78.0038	114.478	104.602	100.155						104.377
		78.7879	16.835	29.7889	23.3397	16.1074		86.9098	87.7666	81.0325	125.348						107.071
		100.729	16.3861	21.4971	23.0326	16.5204		59.2706	98.7654	85.2974	109.241						91.358
		110.557	17.5084	20.8829		15.9009		87.524	106.173	84.8485	68.3531						101.235
		90.9021	15.7127	21.19		16.7269		62.3417	86.8687	80.5836	71.0377						99.8878
		117.006	14.3659	22.1113		14.2488		72.7831	88.1382	123.455	85.493						94.0516
		109.328	20.2687					54.357	85.9885	97.3512	119.153						105.95
		117.62	20.5758						91.2092	80.1536	52.8653						115.777
		128.676	22.4184						87.524	92.4376	82.602						73.3973
		98.0898	23.0326						83.8388	82.6104	115.23						105.643
		130.718	22.4184						80.4607	97.9655							98.5797
		135.054	23.3397						93.0518	80.4607							103.8
		91.4817	22.4184						91.5163	110.864							97.3512
			21.19														99.501
		Control Ethanol 1%	1000 μM BPA	800 μM BPA	600 μM BPA	400 μM BPA	300 μM BPA	200 μM BPA	100 μM BPA	20 μM BPA	10 μM BPA	2 μM BPA	0.2 μM BPA	0.02 μM BPA	0.002 μM BPA	0.0002 μM BPA	Control Serum-free medium
	% Cell Viab.	99.5374	20.3615	21.2886	25.3687	17.0211	67.1156	84.1687	98.1658	95.0258	99.5275	99.3242	99.5125	96.7549	94.4039	98.0446	100
	n	47	48	40	37	40	33	41	47	47	44	28	28	28	28	28	48
	S.D.	17.4037	4.71739	4.91285	10.5339	3.00839	33.8068	19.3261	16.5831	16.3875	24.5326	12.3552	22.2207	13.9833	13.5807	15.3388	12.7164
	S.E.M.	2.53859	0.680897	0.77679	1.73177	0.475669	5.88501	3.01824	2.4189	2.39036	3.69843	2.3349	4.19932	2.64259	2.56652	2.89875	1.83546
	n total of MTT assays = 6

## Sheet: 23.07.2019.
Raw Data{Wavelength:570.0}
				1	2	3	4	5	6	7	8	9	10	11	12
			E
			F	etanol	E-3	0.0005	E-4	5e-05	E-5	E-6	E-7	E-8	E-9	E-10	meio
			G
			H
				1	2	3	4	5	6	7	8	9	10	11	12
			E
			F
			G
			H
			SPI	Ethanol 1%	SPI 1000 µM	SPI 500 µM	SPI 100 µM	SPI 50 µM	SPI 10 µM	SPI 1 µM	SPI 0.1 µM	SPI 0.01 µM	SPI 0.001 µM	SPI 0.0001 µM	Control
			Médias Abs	#DIV/0!	#DIV/0!	#DIV/0!	#DIV/0!	#DIV/0!	#DIV/0!	#DIV/0!	#DIV/0!	#DIV/0!	#DIV/0!	#DIV/0!	#DIV/0!
			SPI	Ethanol 1%	SPI 1000 µM	SPI 500 µM	SPI 100 µM	SPI 50 µM	SPI 10 µM	SPI 1 µM	SPI 0.1 µM	SPI 0.01 µM	SPI 0.001 µM	SPI 0.0001 µM	Control
			% Cell Viab.	#DIV/0!	#DIV/0!	#DIV/0!	#DIV/0!	#DIV/0!	#DIV/0!	#DIV/0!	#DIV/0!	#DIV/0!	#DIV/0!	#DIV/0!	#DIV/0!
			n	0	0	0	0	0	0	0	0	0	0	0	0
			S.D.	#DIV/0!	#DIV/0!	#DIV/0!	#DIV/0!	#DIV/0!	#DIV/0!	#DIV/0!	#DIV/0!	#DIV/0!	#DIV/0!	#DIV/0!	#DIV/0!
			S.E.M.	#DIV/0!	#DIV/0!	#DIV/0!	#DIV/0!	#DIV/0!	#DIV/0!	#DIV/0!	#DIV/0!	#DIV/0!	#DIV/0!	#DIV/0!	#DIV/0!

## Sheet: 23.07.2019
Raw Data{Wavelength:570.0}
				1	2	3	4	5	6	7	8	9	10	11	12
			E
			F	etanol	E-3	0.0005	E-4	5e-05	E-5	E-6	E-7	E-8	E-9	E-10	meio
			G
			H
				1	2	3	4	5	6	7	8	9	10	11	12
			E
			F
			G
			H
			SPI	Ethanol 1%	SPI 1000 µM	SPI 500 µM	SPI 100 µM	SPI 50 µM	SPI 10 µM	SPI 1 µM	SPI 0.1 µM	SPI 0.01 µM	SPI 0.001 µM	SPI 0.0001 µM	Control
			Médias Abs	#DIV/0!	#DIV/0!	#DIV/0!	#DIV/0!	#DIV/0!	#DIV/0!	#DIV/0!	#DIV/0!	#DIV/0!	#DIV/0!	#DIV/0!	#DIV/0!
			SPI	Ethanol 1%	SPI 1000 µM	SPI 500 µM	SPI 100 µM	SPI 50 µM	SPI 10 µM	SPI 1 µM	SPI 0.1 µM	SPI 0.01 µM	SPI 0.001 µM	SPI 0.0001 µM	Control
			% Cell Viab.	#DIV/0!	#DIV/0!	#DIV/0!	#DIV/0!	#DIV/0!	#DIV/0!	#DIV/0!	#DIV/0!	#DIV/0!	#DIV/0!	#DIV/0!	#DIV/0!
			n	0	0	0	0	0	0	0	0	0	0	0	0
			S.D.	#DIV/0!	#DIV/0!	#DIV/0!	#DIV/0!	#DIV/0!	#DIV/0!	#DIV/0!	#DIV/0!	#DIV/0!	#DIV/0!	#DIV/0!	#DIV/0!
			S.E.M.	#DIV/0!	#DIV/0!	#DIV/0!	#DIV/0!	#DIV/0!	#DIV/0!	#DIV/0!	#DIV/0!	#DIV/0!	#DIV/0!	#DIV/0!	#DIV/0!

## Sheet: tudo junto
Raw Data{Wavelength:570.0}
																		Ethanol 1%	SPI 1000 µM	SPI 500 µM	SPI 100 µM	SPI 50 µM	SPI 10 µM	SPI 1 µM	SPI 0.1 µM	SPI 0.01 µM	SPI 0.001 µM	SPI 0.0001 µM	Control
	1	2	3	4	5	6	7	8	9	10	11	12					E
E																	F
F	etanol	E-3	0.0005	E-4	5e-05	E-5	E-6	E-7	E-8	E-9	E-10	meio					G
G																	H
H																	E
																	F
																	G
SPI	Ethanol 1%	SPI 1000 µM	SPI 500 µM	SPI 100 µM	SPI 50 µM	SPI 10 µM	SPI 1 µM	SPI 0.1 µM	SPI 0.01 µM	SPI 0.001 µM	SPI 0.0001 µM	Control					H
																	E
Médias Abs	#DIV/0!	#DIV/0!	#DIV/0!	#DIV/0!	#DIV/0!	#DIV/0!	#DIV/0!	#DIV/0!	#DIV/0!	#DIV/0!	#DIV/0!	#DIV/0!					F
																	G
																	H
SPI	Ethanol 1%	SPI 1000 µM	SPI 500 µM	SPI 100 µM	SPI 50 µM	SPI 10 µM	SPI 1 µM	SPI 0.1 µM	SPI 0.01 µM	SPI 0.001 µM	SPI 0.0001 µM	Control
% Cell Viab.	#DIV/0!	#DIV/0!	#DIV/0!	#DIV/0!	#DIV/0!	#DIV/0!	#DIV/0!	#DIV/0!	#DIV/0!	#DIV/0!	#DIV/0!	#DIV/0!					E	#DIV/0!	#DIV/0!	#DIV/0!	#DIV/0!	#DIV/0!	#DIV/0!	#DIV/0!	#DIV/0!	#DIV/0!	#DIV/0!	#DIV/0!
n	0	0	0	0	0	0	0	0	0	0	0	0					F	#DIV/0!	#DIV/0!	#DIV/0!	#DIV/0!	#DIV/0!	#DIV/0!	#DIV/0!	#DIV/0!	#DIV/0!	#DIV/0!	#DIV/0!
S.D.	#DIV/0!	#DIV/0!	#DIV/0!	#DIV/0!	#DIV/0!	#DIV/0!	#DIV/0!	#DIV/0!	#DIV/0!	#DIV/0!	#DIV/0!	#DIV/0!			Em percetagem		G	#DIV/0!	#DIV/0!	#DIV/0!	#DIV/0!	#DIV/0!	#DIV/0!	#DIV/0!	#DIV/0!	#DIV/0!	#DIV/0!	#DIV/0!
S.E.M.	#DIV/0!	#DIV/0!	#DIV/0!	#DIV/0!	#DIV/0!	#DIV/0!	#DIV/0!	#DIV/0!	#DIV/0!	#DIV/0!	#DIV/0!	#DIV/0!					H	#DIV/0!	#DIV/0!	#DIV/0!	#DIV/0!	#DIV/0!	#DIV/0!	#DIV/0!	#DIV/0!	#DIV/0!	#DIV/0!	#DIV/0!
																	E	#DIV/0!	#DIV/0!	#DIV/0!	#DIV/0!	#DIV/0!	#DIV/0!	#DIV/0!	#DIV/0!	#DIV/0!	#DIV/0!	#DIV/0!
S.D.	#DIV/0!	#DIV/0!	#DIV/0!	#DIV/0!	#DIV/0!	#DIV/0!	#DIV/0!	#DIV/0!	#DIV/0!	#DIV/0!	#DIV/0!		Em percentagem				F	#DIV/0!	#DIV/0!	#DIV/0!	#DIV/0!	#DIV/0!	#DIV/0!	#DIV/0!	#DIV/0!	#DIV/0!	#DIV/0!	#DIV/0!
S.E.M.	#DIV/0!	#DIV/0!	#DIV/0!	#DIV/0!	#DIV/0!	#DIV/0!	#DIV/0!	#DIV/0!	#DIV/0!	#DIV/0!	#DIV/0!						G	#DIV/0!	#DIV/0!		#DIV/0!	#DIV/0!	#DIV/0!	#DIV/0!	#DIV/0!	#DIV/0!	#DIV/0!	#DIV/0!
																	H	#DIV/0!	#DIV/0!	#DIV/0!	#DIV/0!	#DIV/0!	#DIV/0!	#DIV/0!	#DIV/0!	#DIV/0!	#DIV/0!	#DIV/0!
																	E	#DIV/0!	#DIV/0!	#DIV/0!	#DIV/0!	#DIV/0!	#DIV/0!	#DIV/0!	#DIV/0!	#DIV/0!	#DIV/0!	#DIV/0!
																	F	#DIV/0!	#DIV/0!	#DIV/0!	#DIV/0!	#DIV/0!	#DIV/0!	#DIV/0!	#DIV/0!	#DIV/0!	#DIV/0!	#DIV/0!
																	G	#DIV/0!	#DIV/0!	#DIV/0!	#DIV/0!	#DIV/0!	#DIV/0!	#DIV/0!	#DIV/0!	#DIV/0!	#DIV/0!	#DIV/0!
																	H	#DIV/0!	#DIV/0!	#DIV/0!	#DIV/0!	#DIV/0!	#DIV/0!	#DIV/0!	#DIV/0!	#DIV/0!	#DIV/0!	#DIV/0!
											Control		100	12	0.036383	0.0105029
											Ethanol 1%		90.2472	12	0.0535087	0.0154466	7.08706	2.04586
											SPI 0.0001 µM		100.019	12	0.0468013	0.0135104	5.59529	1.61522
											SPI 0.001 µM		98.0839	12	0.0461883	0.0133334	5.40064	1.55903
						ordem inversa aquela que está em cima					SPI 0.01 µM		95.2098	12	0.0449878	0.0129869	6.35184	1.83362
											SPI 0.1 µM		98.2564	12	0.0411479	0.0118784	4.89805	1.41395
											SPI 1 µM		99.6168	12	0.0416656	0.0120278	3.94533	1.13892
											SPI 10 µM		94.1176	12	0.0462785	0.0133594	8.96648	2.5884
											SPI 50 µM		90.6687	12	0.0224472	0.00647996	4.2372	1.22317
											SPI 100 µM		66.5262	12	0.062223	0.0179622	9.43015	2.72225
											SPI 500 µM		43.4148	11	0.0489792	0.0147678	13.8883	4.18748
											SPI 1000 µM		58.9768	12	0.0407331	0.0117586	5.18823	1.49771
